# Supplementary material for: Analyses of Potential Predictive Markers and Survival Data for a Response to Sunitinib in Patients with Metastatic Renal Cell Carcinoma
Source: PLoS One. 2013 Sep 27;8(9):e76386. doi: 10.1371/journal.pone.0076386 (PMC3785463; doi:10.1371/journal.pone.0076386)
Supplement: Table S2 — Raw data of immunohistochemical staining, mutation and copy number analyses indicated for tumor tissue. (XLS) [file pone.0076386.s003.xls]

## Sheet: Supporting Information
Table S2. Raw data of immunohistochemical staining, mutation and copy number analyses indicated for tumor tissue. Included as separate Excel file.
Patient Number	Sex	Mutation1 analysis	Copy Number1	VHL2			HIF-1α				CA9				CD31		CD34		VEGFA	VEGFA165B			NRP-1			VEGFR1				VEGFR2				VEGFR3		pVEGFR1				pVEGFR2			PDGFRα				PDGFRβ
				Percentage of stained cells	Intensity	Score	Percentage of stained cells	Intensity	Stained nuclei	Score	Percentage of stained cells	Intensity	Membrane staining	Score	MVD	Intensity	MVD	Intensity	Intensity	Percentage of stained cells	Intensity	Score	Percentage of stained cells	Intensity	Score	Percentage of stained cells	Intensity	Vessel Staining	Score	Percentage of stained cells	Intensity	Vessel staining	Score	Intensity	Vessel Staining	Percentage of stained cells	Intensity	Stained nuclei	Score	Percentage of stained cells	Intensity	Score	Percentage of stained cells	Intensity	Vessel staining	Score	Percentage of stained cells	Intensity	Vessel staining
1	M	Normal	CN loss	83.33	0.92	76.39	76	1.6	0	121.6	95	3	1	285	191.52	2.33	181.63	2.59	1.58	70	0.84	58.45	61.67	0.84	51.49	100	1.17	0.83	117	25	0.5	1	12.5	1.34	0.33	56	0.6	22	33.6	66.67	0.92	61.11	41.67	0.5	0.67	20.83	30	0.5	0
2	M	Normal	CN loss	0	0	0	70	1	0	70	98.33	2	1	196.66	288.34	2.67	436.75	2.5	1.17	0	0	0	43.33	0.67	29.03	100	1.33	1	133	73.33	1	1	73.33	2.17	0	0	0	23.33	0	0	0	0	90	1	1	90	4	1.67	0
3	M	Normal	CN loss	0	0	0	0	0	0	0	53.33	2	0.67	106.66	61.48	2.75	97.53	2.5	2.25	0	0	0	0	0	0	100	1	0.5	100	15	1	0.5	15	1.25	0	0	0	0	0	0	0	0	73.33	1	0.33	73.33	0	0	0.5
4	M			93.33	1.33	124.13	3.33	1	0	3.33	100	2.83	1	283	77.74	3	90.71	2.83	0.33	0	0	0	0	0	0	93.33	1	1	93.33	100	1.67	1	167	1.17	0.67	0	0	16.67	0	0	0	0	86.67	1.2	1	101.4	0	0	1
5	W	Mutation	CN loss	66.67	1.83	122.22	79.17	1	1	79.17	93.33	2.66	1	248.26	193.16	1.5	435.46	2.67	1.17	13	0.8	10.4	0	0	0	80	1	1	80	96.67	1.83	1	176.91	1.9	1	14	0.4	18	5.6	20.84	0.83	17.36	15	0.8	1	11.25	4	0.07	1
6	W			26.67	0.67	17.87	16.67	1	1	16.67	36.67	1.67	0.67	61.24	33.92	2	33.92	2.17	0.33	0	0	0	60	1	60	96.67	1	0	96.67	16.67	1	0	16.67	0.83	0	0	0	10	0	0	0	0	0	0	1	0	0	0	0
7	W	Mutation	CN loss	90	2	180	57.5	1	1	57.5	78.34	1.9	0.83	148.85	216.71	1.17	165.37	1.42	0.63	27.5	1	27.5	6.25	0.5	3.13	77.5	1.38	0.75	106.56	45	0.63	1	28.13	1.88	0	25	0.25	100	6.25	1.25	0.25	0.31	51.67	1.5	0.67	77.5	32.75	1	1
8	M			80	1.5	120	50	1	1	50	3.33	0.33	0	1.1	4.24	1.25	25.44	2.5	2.25	0	0	0	60	1	60	90	1	0	90	80	1.25	1	100	1.25	0.5	0	0	80	0	0	0	0	75	1	1	75	12.5	2	0
9	M	Normal	CN loss	31.67	0.83	26.39	85	1.17	0.33	99.16	97.5	3	1	292.5	122.97	2	154.77	2.75	1.42	34.17	0.75	25.62	70	1	70	86.67	1.08	1	93.89	0	0	1	0	1.5	0.8	61.67	1	10.83	61.67	51.67	0.83	43.05	70	1	1	70	34.17	0.67	0.17
10	M	Mutation	CN loss	90	2	180					87.5	2.25	1	196.88	8.48	1	20.04	1.17	1.5	80	2	160	70	1	70	90	2	1	180	82.5	1.42	0	116.86	1.5	0	80	1	0	80	50	1	50	68.33	1.2	0.5	79.67	83.33	1	0
11	M			20	0.6	12	7.5	0.25	0	1.88	38.33	1	0	38.33	98.59	1.67	64.77	2	1.33	7.5	1	7.5	14	0.4	5.6	100	2	0.5	200	90	1.67	0	150.3	0.5	0.25	0	0	100	0	0	0	0	23.33	1.5	1	35	16.4	0.8	0.6
12	M			45	0.5	22.5	81.67	1	0.33	81.67	95	3	1	285	65.02	2.5	113.07	2.33	0.83	0	0	0	35	0.5	17.5	95	1	1	95	50	1	1	50	1	1	0	0	100	0	0	0	0	10	0.5	1	5	0	0	0
13	M			66.67	1.33	88.67	80	1	0.67	80	16.67	1	0.5	16.67	23.32	1	155.48	2.17	2	20	1	20	60	1.33	79.8	96.67	1	0	96.67	35	1	0.5	35	1.83	0.33	0	0	100	0	5	0.67	3.33	56.67	1	0.33	56.67	2.67	0.33	0
14	W	Mutation	CN loss	70	1.25	87.5	76.67	1	1	76.67	50	2	1	100	172.44	2.5	219.08	1.83	1.83	0	0	0	0	0	0	85	1	1	85	0	0	1	0	1.5	1	0	0	16.67	0	0	0	0	0	0	1	0	0	0	1
15	W			63.33	1.33	84.23	36.67	1	0.67	36.67	96.67	2.67	1	258.11	332.16	2.5	233.22	2.17	1.67	0	0	0	6.67	0.33	2.2	70	1.33	1	93.1	96.67	1.5	1	145.01	1.67	1	40	0.5	2.5	20	10	0.67	6.66	23.33	0.3	1	7.7	23.33	0.33	1
16	W	Mutation	Normal	6.67	0.33	2.2	65	1.33	0	86.45	83.33	2.25	1	187.49	301.52	2.5	297.99	2.5	2.17	53.33	1.17	62.4	0	0	0	100	1	1	100	90	1.5	1	135	0.83	0	66.67	1	35	66.67	50	1	50	90	1.3	1	119.7	86.67	1	0
17	M	Mutation	Normal	20	0.3	6	71	1	0.6	71	61.67	1.09	0.17	66.91	75.74	1.59	89.28	2.25	1.4	6.25	0.75	4.69	17.5	0.25	4.38	95	1	0.5	95	77.5	1.38	0	106.56	0.9	0.4	0	0	4	0	0	0	0	68.33	1.3	0.83	91.08	2	0.2	1
18	M			80	1.5	120	96.67	2	0	193.34	100	2.5	1	250	61.48	2.75	152.65	2	1.75	73.33	1.17	85.8	93.33	2.17	202.53	100	1.33	0.33	133.3	73.33	1.33	0.33	97.53	2.17	0	93.33	2	0	186.66	96.67	2	193.33	70	1.7	1	116.9	60	1	0
19	M	Normal	Normal	80	1.36	108.56	70	1	0.5	70	45.71	0.93	0.43	19.56	30.94	1.36	112.21	2.29	1.4	36	0.9	32.4	0	0	0	100	1.38	0.5	137.5	95.71	2	0.57	191.42	1.25	0	0	0	2.5	0	39.29	1	39.29	83.75	1.3	0.43	110.13	63.33	1.42	0.5
20	W	Normal	Normal	93.33	2.5	233.33	78.33	1	1	78.33	83.33	2	1	166.66	284.1	2.5	110.25	1	1.17	0	0	0	15	0.5	7.5	96.67	1.33	1	128.86	30	1	1	30	2.67	1	26.67	0.33	36.67	8.8	23.33	0.67	15.54	36.67	1.2	1	42.9	16.67	0.33	1
21	M	Normal	CN loss	83.33	1.67	139.17	73.33	1.33	1	97.53	80	2.5	1	200	275.62	2.5	323.67	2.17	2.17	45	1	45	63.33	1.17	74.1	100	2	1	200	15	1	1	15	2.33	1	50	0.67	60	33.3	75	1	75	70	1	1	70	66.67	1	0
22	M	Normal	Normal	86.67	1.33	115.27	85	1	0	85	90	1.33	0.5	119.7	45.94	2.83	29.43	2.83	0.17	86.67	1.17	101.4	3.33	0.33	1.11	93.33	1.17	1	109.2	80	1.5	1	120	0.67	0	86.67	1	0	86.67	76.67	1	76.67	86.67	1	1	86.67	80	1.5	0
23	W			64	1.4	89.6	36.66	1.33	0	48.87	83.34	1.75	1	145.85	175.74	1.58	237.22	2.9	1.5	20	0.88	17.5	22.5	0.25	5.63	100	1.3	1	130	78	1	0	78	1	0.25	40	0.6	94	24	1.25	0.25	0.31	86	1	0.6	86	54	0.6	0
24	M			26.67	0.33	8.8	73.33	1	1	73.33	100	2.83	1	283	77.74	3	76.57	3	0.17	0	0	0	70	2	140	30	1	1	30	66.67	1.17	1	78	1	1	0	0	0	0	0	0	0	20	0.7	1	13.4	3.33	0.33	1
25	M	Mutation	CN loss	60	0.88	52.5	22.86	0.86	0.57	19.59	90	2.39	1	215.1	200.32	2.67	221.08	2.83	1.94	17.5	0.63	10.94	28.75	0.63	17.97	100	1.64	0.86	164	25	0.67	0.5	16.75	1.5	0.57	14.29	0.29	0	4.08	3.33	0.17	0.56	45.56	0.7	1	30.37	12.86	0.14	0.71
26	M	Normal	Normal	85	1.75	148.75	82.5	2	1	165	86.67	2.84	1	246.14	128.62	1.63	104.95	2.21	2.33	70	1.5	105	36.67	1.67	61.24	95	2.5	0.5	237.5	96.67	2.17	1	209.77	2.5	1	86.67	1.67	35	144.39	80	1.5	120	80	1.6	1	128	80	1.5	1
27	M			21.67	0.33	7.22	11.67	0.67	0	7.77	81.11	2.06	1	167.09	40.99	2.43	61.25	2.71	1.5	2.5	0.5	1.25	5	0.33	1.67	82	1.3	0.8	106.6	71.43	1.14	1	81.63	1.25	0	5	0.17	26.67	0.83	0	0	0	70	1.1	1	80	33.33	0.5	0.67
28	M	Mutation	CN loss	91.11	2.28	207.43	27.5	0.63	0.5	17.19	50	1.44	0.67	72	47.1	2.28	56.3	2.81	1.22	7.5	0.25	1.88	24.44	0.56	13.61	81.25	1.31	0.88	106.64	20	0.33	0.55	6.67	1.5	0.5	0	0	47.86	0	11.11	0.22	2.47	36.67	0.7	0.78	26.52	0	0	0.22
29	M			16	0.4	6.4	46	1	0	46	95.84	2.25	1	215.64	212.37	2	209.89	2.5	0.6	18	0.4	7.2	0	0	0	78	0.9	1	70.2	0	0	1	0	1.7	0.8	48	0.8	98	38.4	16	0.6	9.6	30	0.6	0.6	18	0	0	0
30	M			80	2	160	76.67	1	0	76.67	60	1.67	0.67	100.2	21.2	2.5	7.07	2.67	0.25	80	1	80	23.33	1	23.33	90	1	1	90	96.67	1.83	1	176.91	0.67	0.33	95	1	90	95	95	1	95	90	1	1	90	90	1.25	0.5
31	M			72	2.4	172.8	24	1	0.6	24	0	0	0	0	54.19	1.9	59.36	2.25	1.5	0	0	0	32	0.6	19.2	98	2.1	0.8	205.8	68	1.4	1	95.2	1	0.2	0	0	21	0	0	0	0	78	1.4	0	109.2	23.75	0.88	0.75
32	M			0	0	0	8	0.6	0	4.8	98.34	3	1	295.02	236.75	1.88	230.04	2.88	0.2	2	0.2	0.4	15	0.5	7.5	75	0.63	1	46.88	2.5	0.25	1	0.63	0.88	0	12.5	0.25	97.5	3.13	0	0	0	60	1	1	60	0	0	0
33	M			26.67	0.33	8.8	50	1	0.67	50	100	2	1	200	36.75	2.17	40.99	2.17	1	0	0	0	0	0	0	96.67	1.5	1	145	0	0	1	0	2	1	16.67	0.33	0	5.55	6.67	0.33	2.22	40	0.5	0.5	20	0	0	0.67
34	M			33.33	0.67	22.33	68.33	1	1	68.33	100	2.5	1	250	212.01	2.17	183.75	2.67	1.5	20	0.67	13.32	20	0.67	13.4	46.67	1	0.67	46.67	80	1.67	1	133.6	1.5	1	43.33	1	0	43.33	76.67	1	76.67	23.33	0.8	1	19.36	73.33	1.17	0.67
35	M			72.5	1.7	123.25	50	0.75	1	37.5	90	2.5	1	225	47.7	1.5	31.8	1.75	1.5	35	1	35	17.5	0.5	8.75	100	2.38	0.25	237.5	25	0.5	1	12.5	1.67	0	16.67	0.33	96.67	5.55	5	0.25	1.25	42.5	1.4	0.5	58.44	10	0.33	0.33
36	W			80	1	80	16.67	0.33	1	5.5	86.67	1.67	1	144.74	24.03	1.83	35.34	2.33	1.33	0	0	0	80	1.5	120	96.67	2	0	193.33	36.67	1	0.67	36.67	1	0	0	0	0	0	0	0	0	73.33	1.5	1	110	0	0	0.33
37	W			35	1	35	25	1	0	25	46.33	2.67	0.67	123.7	76.33	2.25	99.65	2.75	1.5	0	0	0	0	0	0	95	1.5	0.5	142.5	0	0	0.5	0	1.25	1	0	0	7.5	0	0	0	0	50	1	0.67	50	40	0.5	0
38	W			80	2.33	186.4	81.67	2	0	163.34	96.67	3	1	290.01	117.31	2	139.93	2.5	1.5	83.33	1.17	97.5	76.67	1	76.67	100	1	1	100	56.67	1	1	56.67	1.83	1	90	1.33	90	119.7	86.67	1.67	144.44	73.33	1.7	0	122.46	50	1	0
39	M			77.5	1.5	116.25	40	1	0.25	40	90	3	1	270	173.85	1.63	231.1	2.38	2	10	1	10	73.33	2	146.66	100	2	0	200	42.5	1	0.5	42.5	2.17	0	0	0	100	0	0	0	0	77.5	1	0.75	77.5	58	1.33	0
40	W	Normal	CN loss				90	1	1	90	70	2	1	140	6.36	1							50	1	50					76.67	1.67	0.33	127.77	2	0	30	1	80	30	0	0	0	85	2	0	170
41	M	Mutation	Normal	93.33	1.5	140	70	1	0.67	70	100	2.67	1	267	120.14	2.33	102.47	2.67	0	73.33	1	73.33	0	0	0	66.67	1.17	1	78	96.67	1.33	1	128.57	0.67	1	46.67	0.67	60	31.08	3.33	0.67	2.23	43.33	1	1	43.33	50	1	1
42	W	Mutation	Normal	60	1	60	86.67	1	1	86.67	86.67	2.67	1	231.41	96.11	2	69.96	2.25	1.5	0	0	0	0	0	0	100	1.25	1	125	35	1	0.5	35	1	0.5	0	0	2.5	0	0	0	0	63.33	1	0	63.33	0	0	1
1 Empty fields: cryo tissue was not available.
2 Empty fields: lacking tissue due to lost cores during processing and staining.
[truncated: 12 more columns]
